# Supplementary material for: Institutional Trend in Device Selection for Transcatheter PDA Closure in Premature Infants
Source: Pediatr Cardiol. 2022 Apr 16;43(8):1716–22. doi: 10.1007/s00246-022-02903-2 (PMC9587941; doi:10.1007/s00246-022-02903-2)
Supplement: Supplementary file 1 — Supplementary file1 (XLSX 18 kb) [file 246_2022_2903_MOESM1_ESM.xlsx]

## Sheet: Sheet 1
id	sex	cathdate	birthwt	ga	gadecimal	comorbidities	respsupport	attemptedmedclosure	numbermedattempts	procwt	ageproc	pdaAo	pdapa	pdamin	pdalength	fluorotime	dap	dapkg	device1	device1outcome	device2	devicefinal	embolization	other AE	emboltime	embolsite	embolother	emboloutcome	followupdays	followupwt	followupresp	residualshunt	timetoextubation	dopplerao	dopplerpa	newtr	semesters
1	Female	2020-07-17	0.71	25.1	25.1429	Necrotizing enterocolitis	CPAP	Yes	Two	0.845	20	2.6	2.3	1.3	8	10	29.59	35.0178	KA Dr. Amplatz Micro Plug	Implanted & released	No	KA Dr. Amplatz Micro Plug	No						143	4.92	None	Grade 0 (None)	9	5	6	No	2020.2
2	Female	2020-08-04	0.84	27.1	27.1429	Intraventricular hemorrhage,Other	CPAP	Yes	One	1.3	32	3.5		1.5	10	20.3	55.71	42.8538	KA Dr. Amplatz Micro Plug	Implanted & released	No	KA Dr. Amplatz Micro Plug	No						124	4.34	Nasal cannula	Grade 0 (None)	4	5	11	No	2020.2
3	Female	2020-03-23	0.93	27.1	27.1429	Pulmonary hypertension,Retinopathy of prematurity,Renal insufficiency,Other	CPAP	Yes	Two	1.1	12	4		2.4	10.9	8.6	19.15	17.4091	KA Dr. Amplatz Micro Plug	Implanted & released	No	KA Dr. Amplatz Micro Plug	No						76	3.22	None	Grade 0 (None)	1	7	6	No	2020.1
4	Male	2020-03-23	0.63	23.4	23.5714	Pulmonary hypertension,History of sepsis,Other	Conventional ventilator	Yes	Two	0.76	14	4.4		2.3	8.7	7.7	28.35	37.3026	Medtronic Microvascualr Plug	Implanted, not released	Yes	KA Dr. Amplatz Micro Plug	No						141	3.77	None	Grade 0 (None)	37	8	4	Yes	2020.1
5	Male	2020-04-01	1.04	27.4	27.5714	Chronic lung disease	None	Yes	One	2.93	88	4.1		2.8	11.5	5.7	59.6	20.3413	KA Dr. Amplatz Micro Plug	Implanted & released	No	KA Dr. Amplatz Micro Plug	No										0				2020.1
6	Male	2020-04-02	2.24	36.1	36.1429		None	No		3.31	69	2.5		2	6	9.2	177.84	53.7281	KA Dr. Amplatz Micro Plug	Implanted & released	No	KA Dr. Amplatz Micro Plug	No						82	3.63	None	Grade 0 (None)	0	4	16	No	2020.1
7	Female	2020-04-28	0.85	28	28	Retinopathy of prematurity,Other	None	No		1.94	63	3.8		2.7	12.9	11.4	59.01	30.4175	KA Dr. Amplatz Micro Plug	Implanted, not released	Yes	KA Dr. Amplatz Micro Plug	No						364	3.63	None		0	1.5	16	No	2020.1
8	Female	2020-05-01	0.86	26	26	Chronic lung disease,History of sepsis	Conventional ventilator	Yes	Two	1.03	22	3.4		2.4	10	6.2	28.65	27.8155	KA Dr. Amplatz Micro Plug	Implanted & released	No	KA Dr. Amplatz Micro Plug	No						146	4.74	None	Grade 0 (None)	43			No	2020.1
9	Female	2020-05-29	1	27	27	Retinopathy of prematurity,History of sepsis	CPAP	Yes	One	2.09	60	1.1	1.4		6.7	8.9	53.35	25.5263	KA Dr. Amplatz Micro Plug	Implanted & released	No	KA Dr. Amplatz Micro Plug	No										0				2020.1
10	Female	2020-06-04	1	28.2	28.2857	Retinopathy of prematurity,Other	Nasal cannula	Yes	Two	1.44	23	2.1		1.8	9	16.7	63.43	44.0486	KA Dr. Amplatz Micro Plug	Implanted, not released	Yes	KA Dr. Amplatz Micro Plug	No						100	4.29	None	Grade 0 (None)	1	4		No	2020.1
11	Female	2019-12-05	0.81	24.5	24.7143	Intraventricular hemorrhage,History of sepsis	Oscillator	Yes	Three	0.875	18			3.2	10.4	8.8	14.42	16.48	Medtronic Microvascualr Plug	Implanted & released	No	Medtronic Microvascualr Plug	No														2019.2
12	Female	2019-10-04	1.07	27.3	27.4286	Retinopathy of prematurity,Other	Nasal cannula	Yes	One	1.935	51					9.1	37.86	19.5659	Amplatzer Piccolo Occluder	Implanted & released	No	Amplatzer Piccolo Occluder	No						162	5.32	None	Grade 0 (None)	2	3	5	No	2019.2
13	Male	2019-02-06		31.4	31.5714	Retinopathy of prematurity,Other	CPAP	Yes	Two	2.43	24	5.7		3.4	11.6	18.2	170.07	69.9877	Medtronic Microvascualr Plug	Implanted & released	No	Medtronic Microvascualr Plug	No						263	8.38	None	Grade 0 (None)	1	4	6	No	2019.1
14	Female	2020-12-23	1.05	26.3	26.4286	Retinopathy of prematurity,History of sepsis,Other	Conventional ventilator	Yes	Two	1.16	16	3.5		3.4	10.5	8.2	28.91	24.9224	KA Dr. Amplatz Micro Plug	Implanted & released	No	KA Dr. Amplatz Micro Plug	No						80	2.77	None	Grade 0 (None)	8	6	4.2	No	2020.2
15	Female	2018-07-06		25	25	Retinopathy of prematurity,Chronic lung disease,History of sepsis,Other	Conventional ventilator	Yes	Three	0.8	34	2.1	1.1	1.1	4.4	8.1	27.6	34.5	Medtronic Microvascualr Plug	Implanted & released	No	Medtronic Microvascualr Plug	No						275	6.16	None	Grade 0 (None)	3	4	5	No	2018.2
16	Female	2019-07-12	0.79	25.6	25.8571	Pulmonary hypertension,Intraventricular hemorrhage,Retinopathy of prematurity,Other	Oscillator	Yes	Two	0.86	10	3.6	2.4	2.4	10.4	5.8	16.88	19.6279	Medtronic Microvascualr Plug	Implanted & released	No	Medtronic Microvascualr Plug	No						191	5.11	None	Grade 0 (None)	5	5	3	No	2019.2
17	Male	2020-01-08	2.42	33.4	33.5714	None	CPAP	Yes	One	3.08	29	5	3	3	9.2	6.9	76.92	24.974	Medtronic Microvascualr Plug	Implanted, released, embolized & retrieved	Yes	Surgery	Yes		Discovered ~90 minutes after the procedure by CXR	Left pulmonary artery		Successful transcatheter retrieval, PDA surgically ligated					1				2020.1
18	Male	2019-10-04	0.65	23.4	23.5714	Pulmonary hypertension,Necrotizing enterocolitis,Intraventricular hemorrhage,Retinopathy of prematurity,Chronic lung disease,History of sepsis	Oscillator	Yes	Two	0.685	14					8.3	14.45	21.0949	Amplatzer Piccolo Occluder	Implanted & released	No	Amplatzer Piccolo Occluder	No						103				7	4	3	No	2019.2
19	Male	2018-09-11	1.28	30.4	30.5714	Necrotizing enterocolitis,Intraventricular hemorrhage,Retinopathy of prematurity,History of sepsis	Conventional ventilator	Yes	One	1.79	19	4.2		2	9.8	10.4	60.39	33.7374	Medtronic Microvascualr Plug	Implanted & released	No	Medtronic Microvascualr Plug	No										3				2018.2
20	Female	2018-06-20	0.75	24	24	Intraventricular hemorrhage,Retinopathy of prematurity,Chronic lung disease,History of sepsis,Other	Conventional ventilator	Yes	One	1.1	42	3.9	1.6	1.6	9.5	4.6	16.17	14.7	Medtronic Microvascualr Plug	Implanted & released	No	Medtronic Microvascualr Plug	No						660	8.25	None	Grade 0 (None)	3	5			2018.1
21	Female	2019-12-20	1.63	33.4	33.5714	None	CPAP	No		2.56	31	2.8		0.8	7.7	15.1	132.78	51.8672	Amplatzer Piccolo Occluder	Implanted, not released	Yes	Medtronic Microvascualr Plug	Yes		Discovered ~60 minutes after the procedure (in recovery)	Left pulmonary artery		Successful transcatheter retrieval with PDA occlusion with another device					1				2019.2
22	Female	2020-11-27	1.17	28.3	28.4286	Other	CPAP	Yes	Two	1.18	29	4.6		2.2	9.6	7.8	25.44	21.5593	KA Dr. Amplatz Micro Plug	Implanted & released	No	KA Dr. Amplatz Micro Plug	No						96	2.91	None	Grade 0 (None)	1	2		No	2020.2
23	Female	2020-10-14	1.39	27.6	27.8571	Necrotizing enterocolitis,Retinopathy of prematurity,History of sepsis,Other	Nasal cannula	Yes	One	1.8	33	3.7		2	6.8	6.4	31.36	17.4222	KA Dr. Amplatz Micro Plug	Implanted & released	No	KA Dr. Amplatz Micro Plug	No						97	3.85	None	Grade 0 (None)	1	9		No	2020.2
24	Male	2018-08-23	1.38	29	29	Intraventricular hemorrhage,Chronic lung disease,History of sepsis,Other	Oscillator	Yes	Two	1.3	13			3	10	5.4	27.24	20.9538	Medtronic Microvascualr Plug	Implanted & released	No	Medtronic Microvascualr Plug	No										23				2018.2
25	Female	2020-09-25	0.99	25.5	25.7143	Necrotizing enterocolitis,Intraventricular hemorrhage,Retinopathy of prematurity,History of sepsis	Conventional ventilator	Yes	Two	1.18	27	4.8		3.4	12.4	4	19.9	16.8644	Medtronic Microvascualr Plug	Implanted & released	No	Medtronic Microvascualr Plug	No						220				36			No	2020.2
26	Male	2019-10-17	0.9	26.4	26.5714	Retinopathy of prematurity,Chronic lung disease,History of sepsis,Other	CPAP	Yes	Two	1.87	58					11.8	39.71	21.2353	Amplatzer Piccolo Occluder	Implanted, not released	Yes	Amplatzer Piccolo Occluder	No										1				2019.2
27	Female	2019-09-26	0.78	26.3	26.4286	Intraventricular hemorrhage,Retinopathy of prematurity,Chronic lung disease,Other	CPAP	Yes	Two	1.15	31					10.4	38.43	33.4174	Medtronic Microvascualr Plug	Implanted & released	No	Medtronic Microvascualr Plug	No						150	5.71	Nasal cannula	Grade 0 (None)	2	7	5	No	2019.2
28	Female	2019-10-02	0.83	26.3	26.4286	Retinopathy of prematurity,Chronic lung disease,Other	CPAP	Yes	Two	1.175	37					5.3	15.57	13.2511	Medtronic Microvascualr Plug	Implanted & released	No	Medtronic Microvascualr Plug	No						150	6.28	Nasal cannula	Grade 0 (None)	0	8	5	No	2019.2
29	Female	2020-03-02	0.74	25.2	25.2857	Retinopathy of prematurity,History of sepsis,Other	Conventional ventilator	Yes	Three	0.96	22	2.8		2.3		7.3	19.78	20.6042	Medtronic Microvascualr Plug	Implanted & released	No	Medtronic Microvascualr Plug	No						162	5.32	None	Grade 0 (None)	3	7	10	No	2020.1
30	Male	2020-02-17	0.96	26.5	26.7143	Pulmonary hypertension,Intraventricular hemorrhage,Other	Conventional ventilator	Yes	One	0.82	9	3.5	2.1	2.1	8.9	8.6	15.17	18.5	Amplatzer Piccolo Occluder	Implanted, not released	Yes	Medtronic Microvascualr Plug	No						124	4.9		Grade 0 (None)	6	6	7	No	2020.1
31	Female	2018-11-26	1.31	28.3	28.4286	Retinopathy of prematurity,Chronic lung disease	Conventional ventilator	Yes	Two	1.22	7	3.2		1.3		5.8	12.3	10.082	Medtronic Microvascualr Plug	Implanted & released	No	Medtronic Microvascualr Plug	No						352	8.8	None	Grade 0 (None)	3		3	No	2018.2
32	Male	2019-11-20	0.72	26.4	26.5714	Intraventricular hemorrhage,Chronic lung disease,Other	Conventional ventilator	Yes	One	1.045	22			2.5	6	9.6	17.85	17.0813	Amplatzer Piccolo Occluder	Implanted & released	No	Amplatzer Piccolo Occluder	No						97				4	7	9	No	2019.2
33	Male	2018-08-09	0.605	24.1	24.1429	Necrotizing enterocolitis,Retinopathy of prematurity,Chronic lung disease,History of sepsis,Other	Conventional ventilator	Yes	Two	0.93	32	3.9		1.8	11	10.9	22.79	24.5054	Medtronic Microvascualr Plug	Implanted & released	No	No Device	No	Aortic obstruction	Device removed due to obstruction of the aortic end of device with echo gradient and BP changes	Aorta/systemic artery		Successful transcatheter retrieval, PDA not occluded with another device	226	6.99	None	Grade 0 (None)	8	8	5	No	2018.2
34	Male	2020-02-18	0.63	27.6	27.8571	Retinopathy of prematurity,Chronic lung disease,Other	CPAP	Yes	Two	0.9	30	3.1		3	10.4	4.5	13.47	14.9667	Medtronic Microvascualr Plug	Implanted & released	No	Medtronic Microvascualr Plug	No						396	6.86	None	Grade 0 (None)	6	3	3	No	2020.1
35	Female	2019-09-19	0.88	26	26	Intraventricular hemorrhage,Retinopathy of prematurity,Chronic lung disease,History of sepsis,Other	Oscillator	Yes	Two	0.88	14					6.3	194.3	220.795	Medtronic Microvascualr Plug	Implanted & released	No	Medtronic Microvascualr Plug	No						154	4.6	None	Grade 0 (None)	7	9	3	No	2019.2
36	Female	2019-04-29	0.545	24	24	Pulmonary hypertension,Intraventricular hemorrhage,Retinopathy of prematurity,Chronic lung disease,History of sepsis	Conventional ventilator	Yes	Two	1.49	59	3.5		2.1	8.9	5.7	24.91	16.7181	Medtronic Microvascualr Plug	Implanted & released	No	Medtronic Microvascualr Plug	No						168				26	4	4	No	2019.1
37	Female	2020-01-24	0.585	23.6	23.8571	Pulmonary hypertension,Intraventricular hemorrhage,Retinopathy of prematurity,Chronic lung disease,History of sepsis,Other	Conventional ventilator	Yes	More than three	0.82	22			3.5	10.1	12.1	34.49	42.061	Amplatzer Piccolo Occluder	Implanted, not released	Yes	Medtronic Microvascualr Plug	No						222	5.4	Nasal cannula	Grade 0 (None)	47	4	2	No	2020.1
38	Male	2018-08-03	2.035	36.4	36.5714	Other	Nasal cannula	Yes	One	3.24	44	5		1.8	11.2	5.2	33.15	10.2315	Medtronic Microvascualr Plug	Implanted & released	No	Medtronic Microvascualr Plug	No						69	3.98	None	Grade 0 (None)	0	11	9	No	2018.2
39	Male	2018-06-06	1.14	28.1	28.1429	Other	CPAP	Yes	More than three	1.6	39	2.6	1.5	1.5	11.8	5.7	35.67	22.2937	Medtronic Microvascualr Plug	Implanted & released	No	Medtronic Microvascualr Plug	No						71				1	3	5	No	2018.1
40
41	Female	2020-03-25	0.5	23.4	23.5714	Intraventricular hemorrhage,History of sepsis,Other	Oscillator	Yes	Two	0.67	16	2.9		2.1	10	7	10.88	16.2388	Medtronic Microvascualr Plug	Implanted & released	No	Medtronic Microvascualr Plug	No										47				2020.1
42	Male	2018-08-01	0.99	30	30	Intraventricular hemorrhage,Retinopathy of prematurity,Chronic lung disease,Renal insufficiency,History of sepsis,Other	Conventional ventilator	No		1.43	16	3.2		2.2	10.6	7.1	13.34	9.32867	Medtronic Microvascualr Plug	Implanted & released	No	Medtronic Microvascualr Plug	No						114	4.58	None	Grade 0 (None)	3	9		No	2018.2
43	Female	2019-10-19	1.315	33	33	Pulmonary hypertension,History of sepsis,Other	CPAP	Yes	One	1.89	18					4.9	4.9	2.59259	Medtronic Microvascualr Plug	Implanted & released	No	Medtronic Microvascualr Plug	No						42				1	10	14		2019.2
44	Female	2019-10-14	0.755	25	25	Pulmonary hypertension,Necrotizing enterocolitis,Retinopathy of prematurity,Chronic lung disease,History of sepsis,Other	Conventional ventilator	Yes	One	0.72	20					6.6	14.15	19.6528	Amplatzer Piccolo Occluder	Implanted & released	No	Amplatzer Piccolo Occluder	No						77				29	4		Yes	2019.2
45	Female	2020-05-04	2.43	31.5	31.7143	Renal insufficiency,History of sepsis,Other	Conventional ventilator	No		3.59	38	6.4		5.3	14.9	21.7	152.64	42.5181	Medtronic Microvascualr Plug	Implanted, released, embolized & retrieved	No	Surgery	Yes		During attempted shift of patient off the table and into NICU isolette, drop in sats and fluoros showed device embolized. Retrieved.	Another site	MPA	Successful transcatheter retrieval, PDA surgically ligated (Note, this is patient with Beckman, weidman, subsequently died)									2020.1
46	Female	2020-08-26	0.69	25.2	25.2857	Pulmonary hypertension,Retinopathy of prematurity,Chronic lung disease,Other	Oscillator	Yes	Two	0.87	24	3.3		1.7	5	6.8	15.73	18.0805	KA Dr. Amplatz Micro Plug	Implanted & released	No	KA Dr. Amplatz Micro Plug	No						156	4.38	Nasal cannula	Grade 0 (None)	5	4	2	No	2020.2
47	Male	2019-05-03	1.54	31.3	31.4286	Necrotizing enterocolitis,Retinopathy of prematurity,Other	CPAP	Yes	One	2.37	26	3.3	4.8	3.3	8	3.6	23.36	9.85654	Medtronic Microvascualr Plug	Implanted & released	No	Medtronic Microvascualr Plug	No						158	5.53	None	Grade 0 (None)	2	4	4	No	2019.1
48	Female	2021-01-27	0.68	23.4	23.5714	Necrotizing enterocolitis,History of sepsis,Other	Conventional ventilator	Yes	Two	0.74	17	3.5		3.3	7.4	7.9	22.44	30.3243	KA Dr. Amplatz Micro Plug	Implanted & released	No	KA Dr. Amplatz Micro Plug	No						143	3.5		Grade 0 (None)	10	7	4	No	2021.1
49	Male	2021-02-24	0.67	24.2	24.2857	History of sepsis,Other	Conventional ventilator	Yes	One	0.7	12	4.1	2.7	2.7	9.6	10.9	26.09	37.2714	KA Dr. Amplatz Micro Plug	Implanted & released	No	KA Dr. Amplatz Micro Plug	No						105	3		Grade 0 (None)	17	5	5	No	2021.1
50	Male	2021-03-17	0.52	24.2	24.2857	Intraventricular hemorrhage,Chronic lung disease,History of sepsis,Other	CPAP	Yes	Two	0.76	33	3.6	3.6	2.1	10	9.5	24.5	32.2368	KA Dr. Amplatz Micro Plug	Implanted, not released	Yes	KA Dr. Amplatz Micro Plug	No						105	2.9		Grade 0 (None)	4	5	8	No	2021.1
51	Male	2021-03-31	0.75	25	25	Pulmonary hypertension, Other	Oscillator	Yes	More than three	0.79	14	3.2	1.4	1.4	8.1	10.4	32.32	40.9114	KA Dr. Amplatz Micro Plug	Implanted & released	No	KA Dr. Amplatz Micro Plug	No						114	3.1			4	14	8	No	2021.1
52	Male	2021-04-06	0.88	25.6	25.8571	Other	Conventional ventilator	Yes	One	0.88	12	4.8	3.3		12	6.8	25.57	29.0568	KA Dr. Amplatz Micro Plug	Implanted & released	No	KA Dr. Amplatz Micro Plug	No										22				2021.1
53	Male	2021-04-07	0.9	25.6	25.8571	Intraventricular hemorrhage,Other	Conventional ventilator	Yes	One	1.01	13	2.1	3			7.9	27.9	27.6238	KA Dr. Amplatz Micro Plug	Implanted & released	No	KA Dr. Amplatz Micro Plug	No										2				2021.1
54	Male	2021-04-21	0.9	26.6	26.8571	Intraventricular hemorrhage,Other	Conventional ventilator			1.31	15	3.5	1.6	1.6	6.6	9.2	40.45	30.8779	KA Dr. Amplatz Micro Plug	Implanted & released	No	KA Dr. Amplatz Micro Plug	No										4				2021.1
55	Male	2021-04-19	1.88	31.4	31.5714		CPAP	Yes	Two	2.56	28	3.3	4.1	3.3	11.6	7.4	18.16	7.09375	KA Dr. Amplatz Micro Plug	Implanted & released	No	KA Dr. Amplatz Micro Plug	No						109	6.18		Grade 0 (None)	0	4	4	No	2021.1
56	Female	2021-04-26	1.175	26.6	26.8571	Other	Oscillator	Yes	Two	1.13	20	3.3	2.6	2.8	10.2	10.4	35.17	31.1239	KA Dr. Amplatz Micro Plug	Implanted & released	No	KA Dr. Amplatz Micro Plug	No						112				3			Yes	2021.1
57	Female	2021-05-05	0.905	26.5	26.7143			Yes	One	1.25	22	4.1	2.7	2.7	12.7	6.4	21.5	17.2	KA Dr. Amplatz Micro Plug	Implanted & released	No	KA Dr. Amplatz Micro Plug	No						72	2.8		Grade 0 (None)	4	2	3	No	2021.1
58	Male	2021-05-12	0.95	26.1	26.1429			Yes	Two	1.47	34	2.7	1.5	1.5	10	8.9	42.2	28.7075	KA Dr. Amplatz Micro Plug	Implanted & released	No	KA Dr. Amplatz Micro Plug	No						88	3.13		Grade 0 (None)	0	9	4	No	2021.1
59	Female	2021-05-14	0.79	25.6	25.8571	Retinopathy of prematurity, History of Sepsis, Other	Conventional ventilator	Yes	Three	1.5	44					7.9	41.57	27.7133	KA Dr. Amplatz Micro Plug	Implanted & released	No	KA Dr. Amplatz Micro Plug	No						103	3		Grade 0 (None)	0	6	10		2021.1
